# Supplementary material for: Cyclic di-AMP regulation of osmotic homeostasis is essential in Group B Streptococcus
Source: PLoS Genet. 2018 Apr 16;14(4):e1007342. doi: 10.1371/journal.pgen.1007342 (PMC5919688; doi:10.1371/journal.pgen.1007342)
Supplement: S1 Table — (XLSX) [file pgen.1007342.s007.xlsx]

## Sheet: Table S1
Supplementary Table S1
Genome coverage by Illumina sequencing of the ∆dacA mutants (green), the ∆dacA suppressors (pink), and the WT, WTb, and integrants controls (white).
Strain	Strain number	Run number	Illumina	Reads Length	reads assembled to NC_004368	Mean Coverage
WT	NEM3525	3	MySeq	150	4,289,778	291.828
∆dacA-1	NEM3881	1	MySeq	150	1,585,221	106.909
∆dacA-1 S2	NEM3973	1	MySeq	150	1,947,499	131.344
∆dacA-1 S5	NEM3992	1	MySeq	150	1,339,306	90.3227
∆dacA-1 S6	NEM3975	1	MySeq	150	1,506,864	101.625
∆dacA-1 S13	NEM4720	1	MySeq	150	1,319,387	88.983
∆dacA-1 S15	NEM4721	1	MySeq	150	1,251,088	84.3767
∆dacA-2	NEM3930	2	MySeq	150	1,853,736	126.091
∆dacA-2 S30	NEM3993	2	MySeq	150	1,802,157	122.587
∆dacA-2 S34	NEM3994	2	MySeq	150	2,002,650	136.227
∆dacA-2 S35	NEM3995	2	MySeq	150	1,518,606	103.297
∆dacA-2 S39	NEM3996	2	MySeq	150	1,943,967	132.224
∆dacA-2 S43	NEM3997	2	MySeq	150	1,981,415	134.772
∆dacA-2 S44	NEM3998	2	MySeq	150	1,448,190	98.5001
∆dacA-2 S45	NEM3999	2	MySeq	150	2,352,987	160.039
∆dacA-2 S47	NEM4000	2	MySeq	150	2,267,639	154.244
∆dacA-2 S48	NEM4001	2	MySeq	150	1,954,345	132.935
WTb (∆dacA-2)	NEM3934	2	MySeq	150	2,472,053	168.115
∆dacA::dacA clone B	NEM3903	2	MySeq	150	1,961,334	133.413
∆dacA-A	NEM4712	4	NextSeq	76	27,580,228	951.604
∆dacA-B	NEM4714	4	NextSeq	76	20,527,712	706.764
∆dacA-C	NEM4718	4	NextSeq	76	1,998,889	68.7448
WTb-A	NEM4713	4	NextSeq	76	18,937,301	653.734
WTb-B	NEM4715	4	NextSeq	76	23,369,808	805.552
WTb-C	NEM4719	4	NextSeq	76	1,990,165	68.5099
∆dacA::dacA clone A	NEM3902	4	NextSeq	76	11,503,935	396.413
∆dacA::dacA clone B	NEM3903	4	NextSeq	76	28,434,885	979.873
∆dacA::dacA clone C	NEM3905	4	NextSeq	76	24,807,797	853.343
Mean coverage			MySeq			131.465
Mean coverage			NextSeq			609.393
