# Supplementary material for: Cyclic di-AMP regulation of osmotic homeostasis is essential in Group B Streptococcus
Source: PLoS Genet. 2018 Apr 16;14(4):e1007342. doi: 10.1371/journal.pgen.1007342 (PMC5919688; doi:10.1371/journal.pgen.1007342)
Supplement: S2 Table — (XLSX) [file pgen.1007342.s008.xlsx]

## Sheet: Table S2
Supplementary Table S2
Mutations in the WT strain compared to the reference sequence (NC_004368)
Variants	Coordinate	Coverage	Frequency	Length	Polymorphism Type	Change	Protein Effect	Amino Acid Change	locus_tag	gene	product
1	55.991	336	100.0%	1	SNP	A -> G	Substitution	D -> G	gbs0040		acetyl xylan esterase
2	209.984	328	100.0%	1	SNP	C -> T	Intergenic
3	280.339	313	99.7%	1	SNP	C -> T	Substitution	T -> I	gbs0263	glpK	glycerol kinase
4	482.742	311	100.0%	1	SNP	A -> G	Substitution	D -> G	gbs0453	nrdF	ribonucleotide-diphosphate reductase subunit beta
5	562.899	323	100.0%	1	SNP	T -> C	Intergenic
6	590.657	293	100.0%	1	SNP	A -> C	Substitution	R -> S	gbs0566		hypothetical protein
7	1,137,344	258	99.6%	1	SNP	A -> G	None		gbs1089		formate--tetrahydrofolate ligase
8	1,283,849	250	100.0%	1	SNP	A -> G	Substitution	S -> P	gbs1245	cpsC	capsular chain length regulator
9	1,313,731	260	99.6%	+ 1	Insertion	+ T	Frame Shift	Frame Shift	gbs1273	rmlA	glucose-1-phosphate thymidylyltransferase
10	1,363,944	297	99.7%	+ 1	Insertion	+ T	Intergenic
11	1,606,613	268	51.1%	2	SNPs	T,T -> G,C	Substitution	N,M-> K,T	gbs1540	amiC	amidase
12	1,726,320	270	100.0%	1	SNP	A -> C	Substitution	L -> R	gbs1667	engA	GTP-binding protein EngA
13	1,741,410	375	100.0%	-2	Deletion	- AT	Intergenic
14	1,786,547	317	100.0%	1	SNP	A -> G	None		gbs1729	acpS	4'-phosphopantetheinyl transferase
15	1,839,016	298	100.0%	1	SNP	T -> A	Substitution	E -> D	gbs1779		hypothetical protein
