# Supplementary material for: Cyclic di-AMP regulation of osmotic homeostasis is essential in Group B Streptococcus
Source: PLoS Genet. 2018 Apr 16;14(4):e1007342. doi: 10.1371/journal.pgen.1007342 (PMC5919688; doi:10.1371/journal.pgen.1007342)
Supplement: S3 Table — (XLSX) [file pgen.1007342.s009.xlsx]

## Sheet: Table S3
Supplementary Table S3
Mutations in ∆dacA mutants (green), in ∆dacA suppressors (pink), and in integrants and WTb controls (white).
n.b. ∆dacA suppressors have, in addition, the same mutations as their parental ∆dacA mutants
Strain	Coordinate	Coverage	Frequency	Length	Polymorphism Type	Change	Protein Effect	Amino Acid Change	codon	locus_tag	gene	product	protein ID
∆dacA-1	161,840	129	99.2%	1	Insertion	(A)8 -> (A)9	Frame Shift			gbs0146	oppC	oligopeptide ABC transporter (permease protein)	NP_734616.1
	1,552,167	80	100.0%	47 kb	Insertion (TnGBS1)	+ TnGBS	Intergenic
	1,898,951	117	100.0%	1	SNP	A -> T	Substitution	V -> D		gbs1838	busB	osmolyte ABC transporter (permease and substrate binding protein)	NP_736272.1
∆dacA-1 S2	87,100	142	99.3%	1	SNP	T -> C	Substitution	Y -> H	316	gbs0078	secY	preprotein translocase subunit SecY	NP_734548.1
	248.679	127	100.0%	1	Deletion	(T)7 -> (T)6	Frame Shift		299	gbs0233	opuCC	osmolyte ABC transporter (osmoprotectant-binding protein)	NP_734702.1
	1,598,433	142	99.3%	1	Deletion	-C	Frame Shift		267	gbs1533	glnP	glutamine ABC transporter (permease and substrate binding protein)	NP_735970.1
	1,602,404	139	100.0%	1	SNP	C -> T	Substitution	G -> D	79	gbs1537	obgE	GTPase involved in chromosomal replication	NP_735974.2
	1,712,468	114	98.2%	1	Insertion	(A)9 -> (A)10	Intergenic
	1,897,402	102	100.0%	1	Deletion	(T)8 -> (T)7	Intergenic
∆dacA-1 S5	249.958	94	97.9%	4	Deletion	(AATA)3 -> (AATA)2	Frame Shift		84	gbs0234	opuCB	osmolyte ABC transporter (permease)	NP_734703.1
	1,137,464	80	98.8%	1	Insertion	(T)7 -> (T)8	Intergenic
	1,396,382	110	100.0%	1	SNP	C -> T	None		1.935	gbs1352		similar to helicase and methylase	NP_735789.1
	1,899,061	95	100.0%	1	Deletion	(A)5 -> (A)4	Frame Shift		25	gbs1838	busB	osmolyte ABC transporter (permease and substrate binding protein)	NP_736272.1
∆dacA-1 S6	1,068,629	98	100.0%	1	SNP	G -> A	Substitution	A -> V	191	gbs1024	pstB	phosphate ABC transporter (ATP-binding protein)	NP_735473.1
	1,599,353	110	99.1%	1	SNP	A -> T	Substitution	I -> F	574	gbs1533	glnP	glutamine ABC transporter (permease and substrate binding protein)	NP_735970.1
∆dacA-1 S13	6.351	78	100.0%	1	SNP	T -> A	Substitution	N -> K	10	gbs0008	mfd	transcription-repair coupling factor (superfamily II helicase)	NP_734478.1
	615.866	20	100.0%	1	Deletion	(A)9 -> (A)8	Frame Shift		14	gbs0594	ftsA	ABC transporter (permease)	NP_735054.1
	1,070,325	106	100.0%	1	SNP	C -> T	Substitution	E -> K	228	gbs1026	pstC	phosphate ABC transporter (permease)	NP_735475.1
	1,089,117	48	100.0%	1	Deletion	(A)8 -> (A)7	Frame Shift		231	gbs1044	btuC	ferrichrome ABC transporter (permease)	NP_735493.1
	1,188,979	88	100.0%	1	SNP	T -> C	None		477	gbs1143	spaA	peptidoglycan linked protein (LPXTG motif)	NP_735589.1
	1,441,912	102	100.0%	1	SNP	T -> C	None		69	gbs1393	fni	isopentenyl pyrophosphate isomerase	NP_735830.1
	1,599,007	102	57.8%	1	Deletion	(A)6 -> (A)5	Frame Shift		458	gbs1533	glnP	glutamine ABC transporter (permease and substrate binding protein)	NP_735970.1
	1,717,013	75	100.0%	1	SNP	G -> A	Substitution	A -> V	128	gbs1661	greA	transcription elongation factor GreA	NP_736096.1
∆dacA-1 S15	113.175	90	100.0%	1	SNP	C -> T	Substitution	A -> T	101	gbs0103	mscS	mechanosensitive ion channel family protein	NP_734573.1
	618.972	55	100.0%	1	Deletion	(G)7 -> (G)6	Frame Shift		402	gbs0596	ftsB	ABC transporter (permease)	NP_735056.1
∆dacA-2	161.839	135	85.9%	1	Deletion	(A)8 -> (A)7	Frame Shift		40	gbs0146	oppC	oligopeptide ABC transporter (permease protein)	NP_734616.1
	662.646	112	100.0%	1	SNP	G -> T	Substitution	K -> N	276	gbs0645	cylD	similar to malonyl-CoA:Acyl carrier protein transacylase	NP_735096.1
	1,898,776	133	100.0%	1	Deletion	(T)5 -> (T)4	Frame Shift		120	gbs1838	busB	osmolyte ABC transporter (permease and substrate binding protein)	NP_736272.1
∆dacA-2 S30	1,600,334	108	100.0%	1	SNP	C -> T	Substitution	P -> L	173	gbs1534	glnQ	glutamine ABC transporter (ATP-binding protein)	NP_735971.1
∆dacA-2 S34	113.175	171	100.0%	1	SNP	C -> T	Substitution	A -> T	101	gbs0103	mscS	mechanosensitive ion channel family protein	NP_734573.1
∆dacA-2 S35	1,495,260	111	100.0%	90	Insertion (duplication)		Extension 30 aa		119	gbs1444		hypothetical secreted protein	NP_735881.1
∆dacA-2 S39	250.852	135	98.5%	1	SNP	G -> A	Substitution	A -> V	169	gbs0235	opuCA	osmolyte ABC transporter (ATP-binding protein)	NP_734704.1
	1,078,396	88	100.0%	1	SNP	G -> A	Substitution	A -> V	67	gbs1035		hypothetical protein (putative MutS domain)	NP_735484.1
	1,371,670	72	100.0%	36	Deletion (36 bp repeat)	-36	Transcription ?	(83 bp / ATG)		gbs1324/1322		deletion of a 36 bp repetition in the putative promoter	NP_735761.1/NP_735759.1
	1,736,343	125	100.0%	1	SNP	G -> A	Substitution	G -> E	64	gbs1678	ktrA	potassium transporter	NP_736113.1
∆dacA-2 S43	251.333	142	100.0%	1	SNP	A -> G	Substitution	Y -> H	9	gbs0235	opuCA	osmolyte ABC transporter (ATP-binding protein)	NP_734704.1
	1,600,406	149	100.0%	1	SNP	C -> T	Substitution	T -> I	197	gbs1534	glnQ	glutamine ABC transporter (ATP-binding protein)	NP_735971.1
∆dacA-2 S44	251.333	119	100.0%	1	SNP	A -> G	Substitution	Y -> H	9	gbs0235	opuCA	osmolyte ABC transporter (ATP-binding protein)	NP_734704.1
	1,394,263	66	100.0%	1	SNP	C -> T	Substitution	A -> T	67	gbs1348		similarity with DNA primase	NP_735785.1
	1,600,072	109	100.0%	1	SNP	G -> A	Substitution	V -> I	86	gbs1534	glnQ	glutamine ABC transporter (ATP-binding protein)	NP_735971.1
∆dacA-2 S45	631.846	113	100.0%	47	Deletion (terminator deletion)	-47	Transcription			gbs0608/0609		deletion of a bidirectional transcriptional terminator (enolase/unknown)	NP_735067.1/NP_735068.1
	654.015	165	100.0%	1	Insertion	(T)5 -> (T)6	Intergenic
	1,599,335	157	99.4%	1	SNP	C -> T	Substitution	R -> C	568	gbs1533	glnP	glutamine ABC transporter (permease and substrate binding protein)	NP_735970.1
∆dacA-2 S47	1,494,851	131	98.5%	1	SNP	A -> T	Transcription ?	(54 bp / ATG)		gbs1444		in the putative -35 putative of the hypothetical secreted protein	NP_735881.1
∆dacA-2 S48	1,371,670	82	100.0%	36	Deletion (36 bp repeat)	-36	Transcription ?	(83 bp / ATG)		gbs1324/1322		deletion of a 36 bp repetition in the putative promoter	NP_735761.1/NP_735759.1
	1,494,851	120	100.0%	1	SNP	A -> T	Transcription ?	(54 bp / ATG)		gbs1444		in the putative -35 putative of the hypothetical secreted protein	NP_735881.1
∆dacA::dacA clone B isolat 1	662.646	113	100.0%	1	SNP	G -> T	Substitution	K -> N	276	gbs0645	cylD	similar to malonyl-CoA:Acyl carrier protein transacylase	NP_735096.1
WTb (∆dacA-2)	662.646	162	100.0%	1	SNP	G -> T	Substitution	K -> N	276	gbs0645	cylD	similar to malonyl-CoA:Acyl carrier protein transacylase	NP_735096.1
∆dacA-A	359.043	917	98.3%	1	SNP	A -> G	Substitution	T -> A	65	gbs0330	fabT	MarR family transcriptional regulator	NP_734799.1
∆dacA-B	359.058	682	97.7%	1	SNP	C -> T	Substitution	L -> F	70	gbs0330	fabT	MarR family transcriptional regulator	NP_734799.1
	662.646	628	98.1%	1	SNP	G -> T	Substitution	K -> N	276	gbs0645	cylD	similar to malonyl-CoA:Acyl carrier protein transacylase	NP_735096.1
	2,179,139	1.061	98.2%	1	Insertion	(T)8 -> (T)9	Intergenic
∆dacA-C	359.058	53	96.2%	1	SNP	C -> T	Substitution	L -> F	70	gbs0330	fabT	MarR family transcriptional regulator	NP_734799.1
∆dacA::dacA clone A	359.078	450	93.8%	1	Deletion	(A)8 -> (A)7	Frame Shift		76	gbs0330	fabT	MarR family transcriptional regulator	NP_734799.1
∆dacA::dacA clone B isolat 2	662.646	806	97.1%	1	SNP	G -> T	Substitution	K -> N	276	gbs0645	cylD	similar to malonyl-CoA:Acyl carrier protein transacylase	NP_735096.1
∆dacA::dacA clone C	359.078	841	82.9%	1	Deletion	(A)8 -> (A)7	Frame Shift		76	gbs0330	fabT	MarR family transcriptional regulator	NP_734799.1
WTb-A	359.043	632	97.3%	1	SNP	A -> G	Substitution	T -> A	65	gbs0330	fabT	MarR family transcriptional regulator	NP_734799.1
WTb-B	359.058	779	96.3%	1	SNP	C -> T	Substitution	L -> F	70	gbs0330	fabT	MarR family transcriptional regulator	NP_734799.1
	662.646	653	98.8%	1	SNP	G -> T	Substitution	K -> N	276	gbs0645	cylD	similar to malonyl-CoA:Acyl carrier protein transacylase	NP_735096.1
WTb-C	359.058	72	98.6%	1	SNP	C -> T	Substitution	L -> F	70	gbs0330	fabT	MarR family transcriptional regulator	NP_734799.1
