# Supplementary material for: Cyclic di-AMP regulation of osmotic homeostasis is essential in Group B Streptococcus
Source: PLoS Genet. 2018 Apr 16;14(4):e1007342. doi: 10.1371/journal.pgen.1007342 (PMC5919688; doi:10.1371/journal.pgen.1007342)
Supplement: S4 Table — (XLSX) [file pgen.1007342.s010.xlsx]

## Sheet: Table S4
Supplementary Table S4
Mutations in ∆dacA suppressors organized by genes or functional unit.
Genes or operons mutated in more than one suppressor are highlighted in blue or yellow. Not represented in the bus and opp mutation already present in the parental mutants.
Coordinate	Suppressor	locus_tag	gene	product	Polymorphism Type	Change	Protein Effect	Amino Acid Change
6.351	∆dacA-1 S13	gbs0008	mfd	transcription-repair coupling factor (superfamily II helicase)	SNP	T -> A	Substitution	N -> K
87,100	∆dacA-1 S2	gbs0078	secY	preprotein translocase subunit SecY	SNP	T -> C	Substitution	Y -> H
113.175	∆dacA-1 S15	gbs0103	mscS	mechanosensitive ion channel family protein	SNP	C -> T	Substitution	A -> T
113.175	∆dacA-2 S34	gbs0103	mscS	mechanosensitive ion channel family protein	SNP	C -> T	Substitution	A -> T
248.679	∆dacA-1 S2	gbs0233	opuCC	osmolyte ABC transporter (osmoprotectant-binding protein)	Deletion	(T)7 -> (T)6	Frame Shift
249.958	∆dacA-1 S5	gbs0234	opuCB	osmolyte ABC transporter (permease)	Deletion	(AATA)3 -> (AATA)2	Frame Shift
250.852	∆dacA-2 S39	gbs0235	opuCA	osmolyte ABC transporter (ATP-binding protein)	SNP	G -> A	Substitution	A -> V
251.333	∆dacA-2 S43	gbs0235	opuCA	osmolyte ABC transporter (ATP-binding protein)	SNP	A -> G	Substitution	Y -> H
251.333	∆dacA-2 S44	gbs0235	opuCA	osmolyte ABC transporter (ATP-binding protein)	SNP	A -> G	Substitution	Y -> H
615.866	∆dacA-1 S13	gbs0594	ftsA	ABC transporter (permease)	Deletion	(A)9 -> (A)8	Frame Shift
618.972	∆dacA-1 S15	gbs0596	ftsB	ABC transporter (permease)	Deletion	(G)7 -> (G)6	Frame Shift
631.846	∆dacA-2 S45	gbs0608/0609		deletion of a bidirectional transcriptional terminator (enolase/unknown)	Deletion (terminator deletion)	-47	Transcription
654.015	∆dacA-2 S45				Insertion	(T)5 -> (T)6	Intergenic
1,068,629	∆dacA-1 S6	gbs1024	pstB	phosphate ABC transporter (ATP-binding protein)	SNP	G -> A	Substitution	A -> V
1,070,325	∆dacA-1 S13	gbs1026	pstC	phosphate ABC transporter (permease)	SNP	C -> T	Substitution	E -> K
1,078,396	∆dacA-2 S39	gbs1035		hypothetical protein (putative MutS domain)	SNP	G -> A	Substitution	A -> V
1,089,117	∆dacA-1 S13	gbs1044	btuC	ferrichrome ABC transporter (permease)	Deletion	(A)8 -> (A)7	Frame Shift
1,137,464	∆dacA-1 S5				Insertion	(T)7 -> (T)8	Intergenic
1,188,979	∆dacA-1 S13	gbs1143	spaA	peptidoglycan linked protein (LPXTG motif)	SNP	T -> C	None
1,371,670	∆dacA-2 S48	gbs1324/1322		deletion of a 36 bp repetition in the putative promoter	Deletion (36 bp repeat)	-36	Transcription ?	(83 bp / ATG)
1,371,670	∆dacA-2 S39	gbs1324/1322		deletion of a 36 bp repetition in the putative promoter	Deletion (36 bp repeat)	-36	Transcription ?	(83 bp / ATG)
1,394,263	∆dacA-2 S44	gbs1348		similarity with DNA primase	SNP	C -> T	Substitution	A -> T
1,396,382	∆dacA-1 S5	gbs1352		similar to helicase and methylase	SNP	C -> T	None
1,441,912	∆dacA-1 S13	gbs1393	fni	isopentenyl pyrophosphate isomerase	SNP	T -> C	None
1,494,851	∆dacA-2 S47	gbs1444		in the putative -35 of the hypothetical secreted protein	SNP	A -> T	Transcription ?	(54 bp / ATG)
1,494,851	∆dacA-2 S48	gbs1444		in the putative -35 of the hypothetical secreted protein	SNP	A -> T	Transcription ?	(54 bp / ATG)
1,495,260	∆dacA-2 S35	gbs1444		hypothetical secreted protein	Insertion (duplication)		Extension 30 aa
1,598,433	∆dacA-1 S2	gbs1533	glnP	glutamine ABC transporter (permease and substrate binding protein)	Deletion	-C	Frame Shift
1,599,007	∆dacA-1 S13	gbs1533	glnP	glutamine ABC transporter (permease and substrate binding protein)	Deletion	(A)6 -> (A)5	Frame Shift
1,599,335	∆dacA-2 S45	gbs1533	glnP	glutamine ABC transporter (permease and substrate binding protein)	SNP	C -> T	Substitution	R -> C
1,599,353	∆dacA-1 S6	gbs1533	glnP	glutamine ABC transporter (permease and substrate binding protein)	SNP	A -> T	Substitution	I -> F
1,600,072	∆dacA-2 S44	gbs1534	glnQ	glutamine ABC transporter (ATP-binding protein)	SNP	G -> A	Substitution	V -> I
1,600,334	∆dacA-2 S30	gbs1534	glnQ	glutamine ABC transporter (ATP-binding protein)	SNP	C -> T	Substitution	P -> L
1,600,406	∆dacA-2 S43	gbs1534	glnQ	glutamine ABC transporter (ATP-binding protein)	SNP	C -> T	Substitution	T -> I
1,602,404	∆dacA-1 S2	gbs1537	obgE	GTPase involved in chromosomal replication	SNP	C -> T	Substitution	G -> D
1,712,468	∆dacA-1 S2				Insertion	(A)9 -> (A)10	Intergenic
1,717,013	∆dacA-1 S13	gbs1661	greA	transcription elongation factor GreA	SNP	G -> A	Substitution	A -> V
1,736,343	∆dacA-2 S39	gbs1678	ktrA	potassium transporter	SNP	G -> A	Substitution	G -> E
1,897,402	∆dacA-1 S2				Deletion	(T)8 -> (T)7	Intergenic
1,899,061	∆dacA-1 S5	gbs1838	busB	osmolyte ABC transporter (permease and substrate binding protein)	Deletion	(A)5 -> (A)4	Frame Shift
